# Supplementary material for: Synthesis of Temporin-SHa Retro Analogs with Lysine Addition/Substitution and Antibiotic Conjugation to Enhance Antibacterial, Antifungal, and Anticancer Activities
Source: Antibiotics (Basel). 2024 Dec 13;13(12):1213. doi: 10.3390/antibiotics13121213 (PMC11672801; doi:10.3390/antibiotics13121213)
Supplement: Supplementary file 1 [file antibiotics-13-01213-s001.zip]

Archive with 1 entries (1 files):
- antibiotics-3326711-supplementary.pdf
